# Supplementary material for: Intravenous Landiolol for Rate Control in Supraventricular Tachyarrhythmias in Patients with Left Ventricular Dysfunction: A Systematic Review and Meta-Analysis
Source: J Clin Med. 2024 Mar 14;13(6):1683. doi: 10.3390/jcm13061683 (PMC10971001; doi:10.3390/jcm13061683)
Supplement: Supplementary file 1 [file jcm-13-01683-s001.zip]

Archive with 3 entries (3 files):
- Figure S1 Quality assessment.jpg
- Search strategy_ Suppl.pdf
- Table S1 - PRISMA_2020_checklist.pdf
